# Supplementary material for: PmtA functions as a ferrous iron and cobalt efflux pump in Streptococcus suis
Source: Emerg Microbes Infect. 2019 Aug 30;8(1):1254–64. doi: 10.1080/22221751.2019.1660233 (PMC7012047; doi:10.1080/22221751.2019.1660233)
Supplement: Supplemental Material [file TEMI_A_1660233_SM7043.zip]

Archive with 10 entries (10 files):
- Figure S1_final.tif
- Figure S2_final.tif
- Figure S3_final.tif
- Figure S4_final.TIF
- Figure S5_final.tif
- Figure S6_final.tif
- Figure S7_final.TIF
- Table S1_final.docx
- Table S2_final.docx
- Table S3_final.docx
